# Supplementary material for: Evaluation of the Learning Curve Threshold in Robot-Assisted Lung Cancer Surgery: A Nationwide Population-Based Study
Source: Cancers (Basel). 2024 Dec 18;16(24):4221. doi: 10.3390/cancers16244221 (PMC11674775; doi:10.3390/cancers16244221)
Supplement: Supplementary file 1 [file cancers-16-04221-s001.zip]

Archive with 1 entries (1 files):
- cancers-3326183-supplementary.pdf
